# Supplementary material for: A novel miniature transposon-like element discovered in the coding sequence of a gene that encodes for 5-formyltetrahydrofolate in wheat
Source: BMC Plant Biol. 2019 Nov 1;19:461. doi: 10.1186/s12870-019-2034-1 (PMC6824096; doi:10.1186/s12870-019-2034-1)
Supplement: Supplementary file 1 — Additional file 1: Table S1. Intact Mariam insertions retrieved from five wheat species. [file 12870_2019_2034_MOESM1_ESM.xlsx]

## Sheet: Sheet1
	Table S1. Intact Mariam insertions retrieved from five Triticum and Aegilops genome drafts
	Mariam insertions id.1	Chromosomal location	origin of the Insertion	Target site duplication	Annotation of insertion site2				DNA sequece of Mariam insertion
	A2-MH	2A: 157504317-157504816*	T. turgidum ssp. dicoccoides	CCAAGAACT	TRIDC2AG023940 (1 5-formyltetrahydrofolate cyclo-ligase)	cgaaaaggctccttcgcggccgcgcgtcgcaacgcgcgattagcctcaggcgttgtgtgctttcggacagggacaaacgggcccaccacatgtgtcttcaacatcaagaacaacccccgtgatttcaactggtggggccggggtgtgccttccatattttttatctccctccgtgatttgaattgatggggctgggatgtttccttttctatctctaatcctggcttatttaaaatggaaagtttacttcatacctcttgtcggaaatcgctcgtcgcaacgagcgcgcgcggaatagcatcccctc
	A3-1	3A: 657622093-657621788	T. turgidum ssp. durum	none	none	cgaaaaggctccttcgcggccgcgcgtcgcaacgcgcgattagcctcaggcgttgtgtgctttcggacagggacaaacgggcccaccacatgtgtcttcaacatcaagaacaacccccgtgatttcaactggtggggccggggtgtgccttccatattttttatctccctccgtgatttgaattgatggggctgggatgtttccttttctatctctaatcctggcttatttaaaatggaaagtttacttcatacctcttgtcggaaatcgctcgtcgcaacgagcgcgcgcggaatagcatcccctc
	A4-2	4A: 11586818-11587124	T. aestivum	TAGAGATTG	near Helitron	cgaaaagactcatacgcggccgcgcgtggcaacgctcgacctgggtatcgcgcgtacgacactgtcggaaagggcgcagggcccacccacatgtccagaccatccataaaactctgccccgtgatttcaatagtggggcctagtgtctccttccatatataaaactctgccccgtgatttcaaccggtggggggcccgctatgcctgattaattagcctcaccctgatttctttacaaggaaacttgagtttctaacacgctgtcggaaatcgatcgttctaacacgcgcgcgcgtaatagcatcccct
	A4-1	4A: 686472228-686472532	T. turgidum ssp. dicoccoides	none	near TRIDC4AG060450 (undescribed protein)	cgaaaaggctccttcgcggccgcgcgtcgcaacgcgcgattagcctcaggcgttgtgtgctttcggacagggacaaacgggcccaccacatgtgtcttcaacatcaagaacaacccccgtgatttcaactggtggggccggggtgtgccttccatattttttatctccctccgtgatttgaattgatggggctgggatgtttccttttctatctctaatcctggcttatttaaaatggaaagtttacttcatacctcttgtcggaaatcgctcgtcgcaacgagcgcgcgcggaatagcatcccctc
	A4-5	4A: 681581423-681581119	T. turgidum ssp. durum	none	none	cgaaaaggctccttcgcggccgcgcgtcgcaacgcgcgattagcctcaggcgttgtgtgctttcggacagggacaaacgggcccaccacatgtgtcttcaacatcaagaacaacccccgtgatttcaactggtggggccggggtgtgccttccatattttttatctccctccgtgatttgaattgatggggctgggatgtttccttttctatctctaatcctggcttatttaaaatggaaagtttacttcatacctcttgtcggaaatcgctcgtcgcaacgagcgcgcgcggaatagcatcccctc
	A4-4	4A: 669837955-669838255	T. turgidum ssp. dicoccoides	none	none	AAGGCTCCTTCGCGGCCGCGCGTCGCAACGCGCGATTAGCCTCGGGCGTTGTGTGCTTTCGGACAGGGACAAACGGGCCCACCACATGTGTCTTCAACATCAAGAAAATCAACCCCCGTGATTTCAACTGGTGGGGCCGGGGTGTGCCTTCCATATTTTTTATCTCCCTCCGTGATTTGAACTGATGGGGCTGGGATGTTTCCTTTTCTATCTCTAATCCTGGCTTATTTAAAATGGAAAGTTTACTTCATACCTCTTGTCGGAAATCGCTCGTCGCAACGAGCGCGCGCGGAATAGCATC
	A4-6	4A: 690614608-690614923	T. turgidum ssp. durum	none	CACTA	gaaaaggctccttcacagccgcgcgtcgcaacgcgcgattagcctcacgcactgcacgcttttagacaggggtacatagggccccaccacatgagtgtgcaacaaaaacccctccccctccccgtgaattcaactggtggggccggggcgtgcccttccatattttatccccctccccccacaccccttgaattcagttggtgggggtgggacttatccatttttatctctcaccctagcttatttaaaagggaaggtttacttcctaagctcttgtcgaaactgctcgtctcgatgcacgtgcacggaatagaat
	A5-4	5A: 377362720-377363026	T. aestivum	TTCACGACG	TRIDC5AG029290 (sucrose-phosphatase 3)	cgaaaagactcatacgcggccgcgcgtggcaacgctcgacctgggtatcgcgcgtacgacactgtcggaaagggcgcagggcccacccacatgtctagaccatccataaaactctgctccgtgatttcaatagtggggcctagtgtctccttccatatataaaactctgccccgtgatttcaaccggtggggggctcgctatgcctgattaattagcctcaccctgagttctttacaaggaaacttgagtttctaacacgctgtcggaaatcgatcgttctaacgcgcgcgcgcgtaatagcatccctc
	A5-5	5A: 370630772-370631080	T. turgidum ssp. durum	TTCACGACG	TRIDC5AG029290 (sucrose-phosphatase 3)	CGAAAAGACTCATACGCGGCCGCGCGTGGCAACGCTCGACCTGGGTATCGCGCGTACGACACTGTCGGAAAGGGCGCAGGGCCCACCCACATGTCTAGACCATCCATAAAACTCTGCTCCGTGATTTCAATAGTGGGGCCTAGTGTCTCCTTCCATATATAAAACTCTGCCCCGTGATTTCAACCGGTGGGGGGCTCGCTATGCCTGATTAATTAGCCTCACCCTGAGTTCTTTACAAGGAAACTTGAGTTTCTAACACGCTGTCGGAAATCGATCGTTCTAACGCGCGCGCGCGTAATAGCATCCCTC
	A5-6	5A: 323460697-323461001	T. turgidum ssp. dicoccoides	TTCACGACG	TRIDC5AG029290 (sucrose-phosphatase 3)	CGAAAAGACTCATACGCGGCCGCGCGTGGCAACGCTCGATCTGGGTATCGCGCGTACGACACTGTCGGAAAGGGCGCAGGGCCCACCCACATGTCCAGACCATCCATAAAACTCTACCCCGTGATTTCAATAGTGGGGCCTAGTGTCTCCTTCCATATATAAAACTCTGCCCCGTGATTTCAACCGGTGGGGGGCTCGCTATGCCTGATTAATTAGCCTCACCCTGAGTTCTTTACAAGGAAACTTGAGTTTCTAACACGCTGTCGGAAATCGATCGTTCTAACGCGCGCGTAATAGCATCCCTC
	A6-1	6A: 18297073-18296767	T. aestivum	CAATTATTG	Sabrina LTR	cgaaaagactcatacgtggccgcgcgttgcaacgctcgacctgggcatcgcgcgtacgacactgtcggaaaggccgcagggcccacccacatgtccagaccatccataaaactctgccccgtgacttcaatggtggggcctagtgtctccttccatatataaaactctgccccgtgatttcaaccggtggggggcccgctatgcctgattaattagcctcaccctgatttctttacaaggaaacttgagtttctaacatgctgtcggaaatcgatcgttctaacgcgcgcgcgcgtaatagcatccctc
	A6-2	6A: 53236362-53236668	T. turgidum ssp. dicoccoides	CATTTTAAA	none	cgaaaagactcatacgcggccgcgcgtggcaacgctcgacctgggtatcgcgcgtacgacactgtcggaaagggcgcagggcccacccacatgtccagaccatccataaaactctgccccgtgatttcaataatggggcctagtgtctccttccatatataaaactctgccccgtgatttcaaccggtggggggcacgctatgcctgattaattagcctcatcctgatttctttacaaggaaacttgagtttctaacacgctgtcagaaatcgatcgtctaacgcgcgcgcgcgtaatagcatccct
	A6-3	6A: 685960-685654	T. urartu	GAGAG	none	CGAAAAGACTCATACGCGGCCGCGCGTTGCAACGCTCGACCTGGGCATCGCGCGTACGACACTGTCGGAAAGAACGCAGGGCCCACCCACATGTCCAGACCATCCATAAAACTCTGCCCCGTGATTTCAATGGTGGGGCCTAGTGTCTCCTTCCATATATAAAACTCTGCCCCGTGATTTCAACCGGTGGGGGGCCCATTATGCCTGATTAATTAGTCTCACCCTGATTTCTTTACAAGGAAACTTGAGTTTCTAACACGCTGTCGGAAATCGATCGTTCTAACGCGCGCGCGCGTAATAGCATCCC
	A7-5	7A: 711882490-711882796	T. turgidum ssp. dicoccoides	GTTCCAAAC	TRIDC7AG072440 (Isoleucyl-tRNA synthetase, cytoplasmic)	cgaaaaggctccttcgcggccgcgcgtcgcaacgcgcgattagcctcaggcgttgtgtgctttcggacagggacaaacgggcccaccacatgtgtcttcaacatcaagaacaacccccgtgatttcaactggtggggccggggtgtgccttccatattttttatctccctccgtgatttgaattgatggggctgggatgtttccttttctatctctaatcctggcttatttaaaatggaaagtttacttcatacctcttgtcggaaatcgctcgtcgcaacgagcgcgcgcggaatagcatcccctc
	B1-2	1B: 172251345-172251055	T. aestivum	TCCGAAGAG	none	cgaaaagactcatacgcggccgcgcgtggcaacgctcgatctgggtatcgcgcgtacgacactgtcggaaagggcgcagggcccacccacatgttcagaccattcataaaactctgccccgtgatttcaatagtggggcctagtgtctccttccatatataaaactctgccccgtgatttcaaccggtggggggccgctatgcctgattaattagcctcaccctgatttctttacaaggaaacttgagtttctaacacgctgtcggaaatcgatcgttctaacgcgcgcgcgcgtaatagcatccctcaac
	B1-1	1B: 433068356‬-433068062‬	T. aestivum	CATATATAG	near MITE	cgaaaagactcatacgcggccgcgcgtggcaacgctcgacctgggcacagcgcgtacgacactgtcggaaagggcgcagggcccacccacatgtccagaccatccataaaagccccgtgatttcaatagtggggcctaatgtctccttccatatataaaactctgccccgtgatttcaaccactggggggcccgctatgcttgattaattagccttaccctgatttctttacaaggaaacttgagtttctaacacgctgtcgaaaatcgatcgttctaacgcgcgcgcgcgtaatagcatccctc
	B1-4	1B: 451895664-451895360	T. turgidum ssp. dicoccoides	CATATATAG	near MITE	cgaaaagactcatacgcggccgcgcgtggcaacgctcgacctgggcacagcgcgtacgacactgtcggaaagggcgcagggcccacccacatgtccagaccatccataaaagccccgtgatttcaatagtggggcctaatgtctccttccatatataaaactctgccccgtgatttcaaccactggggagcccgctatgcttgattaattagccttaccctgatttctttacaaggaaacttgagtttctaacacgctgtcggaaatcgatcgttctaacgcgcgcgcgcgtaatagcatccctc
	B3-1	3B: 23450369-23450670	T. aestivum	none	wilma LTR	cgaaaaggctccttcgcggccgcgcgtcgcaacgcgcgattagcctcaggcgttgtgtgctttcggacagggacaaacgggcccaccacatgtgtcttcaacatcaagaacaacccccgtgatttcaactggtggggccggggtgtgccttccatattttttatctccctccgtgatttgaattgatggggctgggatgtttccttttctatctctaatcctggcttatttaaaatggaaagtttacttcatacctcttgtcggaaatcgctcgtcgcaacgagcgcgcgcggaatagcatcccctc
	B3-2	3B: 26059258‬-26059561	T. turgidum ssp. durum	none	wilma LTR	cgaaaaggctccttcgcggccgcgcgtcgcaacgcgcgattagcctcaggcgttgtgtgctttcggacagggacaaacgggcccaccacatgtgtcttcaacatcaagaacaacccccgtgatttcaactggtggggccggggtgtgccttccatattttttatctccctccgtgatttgaattgatggggctgggatgtttccttttctatctctaatcctggcttatttaaaatggaaagtttacttcatacctcttgtcggaaatcgctcgtcgcaacgagcgcgcgcggaatagcatcccctc
	B3-4	3B: 26976028‬-26976324	T. turgidum ssp. dicoccoides	none	wilma LTR	cgaaaaggctccttcgcggccgcgcgtcgcaacgcgcgattagcctcaggcgttgtgtgctttcggacagggacaaacgggcccaccacatgtgtcttcaacatcaagaacaacccccgtgatttcaactggtggggccggggtgtgccttccatattttttatctccctccgtgatttgaattgatggggctgggatgtttccttttctatctctaatcctggcttatttaaaatggaaagtttacttcatacctcttgtcggaaatcgctcgtcgcaacgagcgcgcgcggaatagcatcccctc
	B5-1	5B: 229075465‬-229075794	T. aestivum	none	Copia LTR	gaaatggctccttcgcgtccgcgcgtcacgacgtgcgatcagcttcacgcctaagcgctttggacagggcagggggcccaccaggtgtctttgcaacacataaatacccccccccatgatttcaactgttggggcctgggcgtgtaattccatattaatcttctcccccatgatttatactggtgggtctcgggcgaggccgtgaattcaagtctggtgtccacttgtctctttttttctcagttgccttgatttaaaaaggaaactttacttcgtacctgccttgtcggaaatcgaccgctgcgacgcgcgcgcggaatagcatcacc
	B5-2	5B: 228430484-228431053	T. turgidum ssp. durum	none	Copia LTR	GAAATGGCTCCTTCGCGTCCGCGCGTCACGACGTGCGATCAGCTTCACGCCTAAGCGCTTTGGACAGGGCAGGGGGCCCACCAGGTGTCTTTGCAACACACATATTAATCTTCTCCCCCATGATTTATACTGGTGGGTCTCGGGCGAGGCCGTGAATTCAAGTCTGGTGTCCACTTGTCTCTTTTTTTCTCAGTTGCCTTGATTTAAAAAGGAAACTTTACTTCGTACCTGCCTTGTCGGAAATCGACCGCTGCGACGCGCGCGCGGAATAGCATCACC
	B5-3	5B: 243092670-243092743	T. turgidum ssp. dicoccoides	none	Copia LTR	GAAATGGCTCCTTCGCGTCCGCGCGTCACGACGTGCGATCAGCTTCACGCCTAAGCGCTTTGGACAGGGCAGGGTCAACTTTTGGGGCCTGGGCGTGTAATTCCATATTAATCTTCTCCCCCATGATTTATACTGGTGGGTCTCGGGCGAGGCCGTGAATTCAAGTCTGGTGTCCACTTGTCTCTTTTTTTCTCAGTTGCCTTGATTTAAAAAGGAAACTTTACTTCGTACCTGCCTTGTCGGAAATCGACCGCTGCGACGCGCGCGCGGAATAGCATCACC
	B5-4	5B: 548511136-548510836	T. turgidum ssp. dicoccoides	none	TRIDC5BG055590 (Serine/threonine-protein kinase)	cgaaaagactcatacgcggccgcgcgtggcaacgctcgacctgggtatcacgcgtacgacactgtcggaaagggcgcagggcccacccacatgtccagaccatccataaaactctgccccgtgatttcaatagtggggcctagtgtctccttccatatataaaactctgccccgtgatttcaaccggtggggggcccgctatgcctgattaattagcctcaccctgatttctttacaaggaaacttgagtttctaacacgctgtcggaaatcgatcgttctaacgcgcgcgcgtaatagca
	B7-4	7B: 495940468-495940167	T. turgidum ssp. dicoccoides	none	none	cgaaaaggctccttcgcggccgcgcgtcgcaacgcgcgattagcctcaggcgttgtgtgctttcggacagggacaaacgggcccaccacatgtgtcttcaacatcaagaacaacccccgtgatttcaactggtggggccggggtgtgccttccatattttttatctccctccgtgatttgaattgatggggctgggatgtttccttttctatctctaatcctggcttatttaaaatggaaagtttacttcatacctcttgtcggaaatcgctcgtcgcaacgagcgcgcgcggaatagcatcccctc
	B7-6	7B: 590330848-590331151	T. turgidum ssp. dicoccoides	none	TRIDC7BG051970 (undescribed protein)	cgaaaaggctccttcgcggccgcgcgtcgcaacgcgcgattagcctcaggcgttgtgtgctttcggacagggacaaacgggcccaccacatgtgtcttcaacatcaagaacaacccccgtgatttcaactggtggggccggggtgtgccttccatattttttatctccctccgtgatttgaattgatggggctgggatgtttccttttctatctctaatcctggcttatttaaaatggaaagtttacttcatacctcttgtcggaaatcgctcgtcgcaacgagcgcgcgcggaatagcatcccctc
	D2-1	D2: 66556461‬-66556760‬	T. aestivum	none	XR_002232100	cgaaaaggctcatacgcggccgcgcgttgcaacgctcgacctgggcatcgcgcgtacgacactgtcggaaagggcgcagggcccacccacgtgtccagaccatccataaaactctgccctgtgatttcaatggtggggcctagtgtctccttccatatataaaactctgcctcgtgatttcaaccgaagggggcctgctatgcctgattaattagcctcaccctgatttctttacaaggaaacttgagtttctaacacgctgtcggaaatccatcgttctaacgcacgcgcgcgtaa
	D2-2	D2: 69709193‬-69709483	Ae. tauschii	none	XR_002232100	TTACGCGAGCGTGCGTTAGAACGATCGATTTCCGACAGCGTGTTAGAAACTCAAGTTTCCTTGTAAAGAAATCAGGGTGAGGCTAATTAATCAGGCATAGCAGGCCCCCATCGGTTGAAATCACGGGGCAGACTTTTATATATGGAAGGAGACACTAGGCCCCACCATTGAAATCACGGGGCAGAGTTTTATGGATGGTCTGGACATGTGGGTGGGTCTTGCGCCCTTTCCGACAGTGTCGTACGCGCGATGCCCAGGTCGAGCGTTGCAACGCGCGGCCGCGTATGAGCCTTTTCG
	D3-1	3D: 279320048-279320341	T. aestivum	none	none	cgaaaaggctccttcgcggccgcgcgtcgcaacgcgcgattagcctcaggcgttgtgtgctttcggacagggacaaacgggcccaccacatgtgtcttcaacatcaagaacaacccccgtgatttcaactggtggggccggggtgtgccttccatattttttatctccctccgtgatttgaattgatggggctgggatgtttccttttctatctctaatcctggcttatttaaaatggaaagtttacttcatacctcttgtcggaaatcgctcgtcgcaacgagcgcgcgcggaatagcatcccctc
	D4-2	4D: 211038290-211037983	T. aestivum	GGTACT	TraesCS4D02G156500 (xyloglucanase 113)	cgaaaaggctccttcgcggccgcgcgtcgcaacgcgcgattagcctcaggcgttgtgtgctttcggacagggacaaacgggcccaccacatgtgtcttcaacatcaagaacaacccccgtgatttcaactggtggggccggggtgtgccttccatattttttatctccctccgtgatttgaattgatggggctgggatgtttccttttctatctctaatcctggcttatttaaaatggaaagtttacttcatacctcttgtcggaaatcgctcgtcgcaacgagcgcgcgcggaatagcatcccctc
	D4-1	4D: 319135279-319135582	T. aestivum	TTTGATGAA	none	cgaaaaggctccttcgcggccgcgcgtcgcaacgcgcgattagcctcaggcgttgtgtgctttcggacagggacaaacgggcccaccacatgtgtcttcaacatcaagaacaacccccgtgatttcaactggtggggccggggtgtgccttccatattttttatctccctccgtgatttgaattgatggggctgggatgtttccttttctatctctaatcctggcttatttaaaatggaaagtttacttcatacctcttgtcggaaatcgctcgtcgcaacgagcgcgcgcggaatagcatcccctc
	D4-3	4D: 215872251-215872554	Ae. tauschii	GGTACT	TraesCS4D02G156500 (xyloglucanase 113)	cgaaaaggctccttcgcggccgcgcgtcgcaacgcgcgattagcctcaggcgttgtgtgctttcggacagggacaaacgggcccaccacatgtgtcttcaacatcaagaacaacccccgtgatttcaactggtggggccggggtgtgccttccatattttttatctccctccgtgatttgaattgatggggctgggatgtttccttttctatctctaatcctggcttatttaaaatggaaagtttacttcatacctcttgtcggaaatcgctcgtcgcaacgagcgcgcgcggaatagcatcccctc
	D4-4	4D: 246893970-246893662	Ae. tauschii	TTTGATGAA	none	gaaaaggcttcttcgcggcagcgcgtcgcaacgcgcgattagcttaaggcattggatgctttcctacaggcacaagggggcccaccacatgtgtcttcaacatcaaaaaatcaccccccgtgatttcaaccggtggggccggggtgcgccttccatatttttatctccccccgtgatttcaactggtggggccggggtgtttccttttctatctctcatcctggagtatttaaaatggaaagtttacttcgtagctcctgtcggaaatcgctcatcgcaacgagcgcgcgcggaatagcatccc
	1Insertion name was defined by chromosome location and an identifing number.
	2Accession names taken from EnsemblPlants.
	*Flanking region (Mariam is missing in zavitan).
