# Supplementary material for: A novel miniature transposon-like element discovered in the coding sequence of a gene that encodes for 5-formyltetrahydrofolate in wheat
Source: BMC Plant Biol. 2019 Nov 1;19:461. doi: 10.1186/s12870-019-2034-1 (PMC6824096; doi:10.1186/s12870-019-2034-1)
Supplement: Supplementary file 2 — Additional file 2: Table S2. T. aestivum accessions used in this study and their geographic origin. [file 12870_2019_2034_MOESM2_ESM.xlsx]

## Sheet: Sheet1
	Table S2. T. aestivum accessions used in this study, and their geographic origin.
	Species	Genome		Accession1	Country
	T. aestivum	AABBDD	1	78809	Georgia
			2	351774	Iran
			3	508102	USA
			4	TAA01	N.A.*
			5	178383	Turkey
			6	191003	Spain
			7	278562	UK
			8	377626	Former Yugoslavia
	1 USDA inventory numbers or Plant ID.
	* N.A. – data not available.
