# Supplementary material for: A novel miniature transposon-like element discovered in the coding sequence of a gene that encodes for 5-formyltetrahydrofolate in wheat
Source: BMC Plant Biol. 2019 Nov 1;19:461. doi: 10.1186/s12870-019-2034-1 (PMC6824096; doi:10.1186/s12870-019-2034-1)
Supplement: Supplementary file 3 — Additional file 3: Table S3. Site-specific primers flanking insertions of Mariam. [file 12870_2019_2034_MOESM3_ESM.xlsx]

## Sheet: Sheet1
	Table S3. Primer sequences used in site-specific PCR analysis.
	Locus*	Forward primer	Reverse primer
	A2-MH	TCTTTGTGTATTCTCTAGCTCTGT	TGCTAAAGAGAAAGGGTGGAGT
	A4-1	CAGGGGCTTTCTGTAAATTGGC	GCAACTACAACCTTCACACCAT
	A4-4	TTCAATTGCTCACTCTGTCAGC	GGCCATCCAACAATCTGCTTTA
	A5-6	GTGATAAGCTTCGTCGAGATGG	CCGTTACAAACAGCGAAGTACT
	A6-2	GTACAAGTTTGCTGGCTGTCAT	GGTGCCTGCTAAAGTGCTAATT
	A7-5	TCACCAGTCATCAGAACAGGAA	GCTCTGAATCTGTGCTTCCTTT
	B1-2	ATAGCTATTACCAGGGCAAGCT	AAACCCTGTTGTGGCAAACTAA
	B1-4	AAAAGATATGCAGCGGTTACCA	GTAGTAATGGATCATGCACGCA
	B3-4	CAGGCTGTAGGTTTGTTTCTAGG	CACGTACGCTATCAGGTCATTTT
	B7-4	CCAAAACCCAAGAATGCATGTG	AGTGGTTTGTGATGGTTTTCGT
	B7-6	CCGACCACAACTACCATTCAAA	CCCAGTATTAACCACATGCGAG
	*The chromosome where the insertion was found, and an additional identifier of each insertion site.
